# Supplementary material for: Comprehensive Analysis of Regulatory Networks of m6A Regulators and Reveals Prognosis Biomarkers in Sarcoma
Source: Front Oncol. 2022 Jul 1;12:911596. doi: 10.3389/fonc.2022.911596 (PMC9284210; doi:10.3389/fonc.2022.911596)
Supplement: Supplementary Table 1 — Raw clinical data of sarcoma cohorts in TCGA dataset. [file Table_1.xlsx]

## Sheet: supplementary table s4
Barcode	status	survival_time
TCGA-3B-A9HI-01A	0	1521
TCGA-3B-A9HJ-01A	0	1104
TCGA-3B-A9HL-01A	1	599
TCGA-3B-A9HO-01A	0	959
TCGA-3B-A9HP-01A	1	1627
TCGA-3B-A9HQ-01A	0	2085
TCGA-3B-A9HR-01A	1	2694
TCGA-3B-A9HS-01A	1	1366
TCGA-3B-A9HT-01A	0	1665
TCGA-3B-A9HU-01A	0	768
TCGA-3B-A9HV-01A	1	437
TCGA-3B-A9HX-01A	0	1303
TCGA-3B-A9HY-01A	0	314
TCGA-3B-A9HZ-01A	0	1170
TCGA-3B-A9I0-01A	0	1096
TCGA-3B-A9I1-01A	1	567
TCGA-3B-A9I3-01A	0	808
TCGA-3R-A8YX-01A	1	17
TCGA-DX-A1KU-01A	1	427
TCGA-DX-A1KW-01A	1	995
TCGA-DX-A1KX-01A	0	2087
TCGA-DX-A1KY-01A	1	391
TCGA-DX-A1KZ-01A	0	1372
TCGA-DX-A1L0-01A	1	564
TCGA-DX-A1L1-01A	1	1649
TCGA-DX-A1L2-01A	0	2586
TCGA-DX-A1L3-01A	1	1020
TCGA-DX-A1L4-01A	0	2036
TCGA-DX-A23R-01A	0	2271
TCGA-DX-A23T-01A	1	160
TCGA-DX-A23U-01A	1	2324
TCGA-DX-A23V-01A	1	2034
TCGA-DX-A23Y-01A	1	191
TCGA-DX-A23Z-01A	1	846
TCGA-DX-A240-01A	0	1834
TCGA-DX-A2IZ-01A	0	261
TCGA-DX-A2J0-01A	1	295
TCGA-DX-A2J1-01A	0	2901
TCGA-DX-A2J4-01A	0	2408
TCGA-DX-A3LS-01A	1	275
TCGA-DX-A3LT-01A	0	1492
TCGA-DX-A3LU-01A	0	2641
TCGA-DX-A3LW-01A	0	4150
TCGA-DX-A3LY-01B	0	1017
TCGA-DX-A3M1-01A	0	1359
TCGA-DX-A3M2-01A	0	1055
TCGA-DX-A3U5-01A	0	969
TCGA-DX-A3U6-01A	1	1088
TCGA-DX-A3U7-01A	1	1552
TCGA-DX-A3U8-01A	1	138
TCGA-DX-A3U9-01A	1	456
TCGA-DX-A3UA-01A	1	325
TCGA-DX-A3UB-01A	0	2247
TCGA-DX-A3UC-01A	0	2085
TCGA-DX-A3UD-01A	0	1534
TCGA-DX-A3UE-01A	1	1061
TCGA-DX-A3UF-01A	1	2599
TCGA-DX-A48J-01A	1	296
TCGA-DX-A48K-01A	0	1399
TCGA-DX-A48L-01A	1	738
TCGA-DX-A48N-01A	0	1073
TCGA-DX-A48O-01A	0	1605
TCGA-DX-A48P-01A	0	1400
TCGA-DX-A48R-01A	0	805
TCGA-DX-A48U-01A	0	3310
TCGA-DX-A6B7-01A	0	1143
TCGA-DX-A6B8-01A	1	485
TCGA-DX-A6B9-01A	0	1138
TCGA-DX-A6BA-01A	0	2515
TCGA-DX-A6BB-01A	0	1105
TCGA-DX-A6BE-01A	0	881
TCGA-DX-A6BF-01A	0	972
TCGA-DX-A6BG-01A	0	1121
TCGA-DX-A6BH-01A	0	821
TCGA-DX-A6YQ-01A	1	93
TCGA-DX-A6YR-01A	0	1247
TCGA-DX-A6YS-01A	0	2381
TCGA-DX-A6YT-01A	0	2044
TCGA-DX-A6YU-01A	0	1045
TCGA-DX-A6YV-01A	1	1536
TCGA-DX-A6YX-01A	1	513
TCGA-DX-A6YZ-01A	0	2625
TCGA-DX-A6Z0-01A	1	1953
TCGA-DX-A6Z2-01A	0	3079
TCGA-DX-A7EF-01A	1	648
TCGA-DX-A7EI-01A	1	1049
TCGA-DX-A7EL-01A	0	2291
TCGA-DX-A7EM-01A	0	1892
TCGA-DX-A7EN-01A	0	923
TCGA-DX-A7EO-01A	0	4627
TCGA-DX-A7EQ-01A	1	897
TCGA-DX-A7ER-01A	1	1466
TCGA-DX-A7ES-01A	0	610
TCGA-DX-A7ET-01A	0	463
TCGA-DX-A7EU-01A	0	721
TCGA-DX-A8BG-01A	0	546
TCGA-DX-A8BH-01A	1	439
TCGA-DX-A8BJ-01A	1	284
TCGA-DX-A8BK-01A	0	1885
TCGA-DX-A8BL-01A	0	1373
TCGA-DX-A8BM-01A	0	1456
TCGA-DX-A8BN-01A	0	1161
TCGA-DX-A8BO-01A	0	1240
TCGA-DX-A8BP-01A	0	428
TCGA-DX-A8BQ-01A	0	1579
TCGA-DX-A8BR-01A	0	4573
TCGA-DX-A8BS-01A	1	850
TCGA-DX-A8BT-01A	0	1230
TCGA-DX-A8BU-01A	1	1116
TCGA-DX-A8BV-01A	1	1845
TCGA-DX-A8BX-01A	1	591
TCGA-DX-A8BZ-01A	1	200
TCGA-DX-AATS-01A	1	35
TCGA-DX-AB2E-01A	0	541
TCGA-DX-AB2F-01A	0	365
TCGA-DX-AB2G-01A	0	478
TCGA-DX-AB2H-01A	0	482
TCGA-DX-AB2J-01A	1	1235
TCGA-DX-AB2L-01A	0	2007
TCGA-DX-AB2O-01A	0	2619
TCGA-DX-AB2P-01A	1	367
TCGA-DX-AB2Q-01A	0	2030
TCGA-DX-AB2S-01A	0	280
TCGA-DX-AB2T-01A	0	2369
TCGA-DX-AB2V-01A	0	3241
TCGA-DX-AB2W-01A	0	3238
TCGA-DX-AB2X-01A	1	404
TCGA-DX-AB2Z-01A	0	1533
TCGA-DX-AB30-01A	1	695
TCGA-DX-AB32-01A	0	3102
TCGA-DX-AB35-01A	0	928
TCGA-DX-AB36-01A	1	1825
TCGA-DX-AB37-01A	1	2575
TCGA-DX-AB3A-01A	1	978
TCGA-DX-AB3B-01A	0	1548
TCGA-DX-AB3C-01A	0	2169
TCGA-FX-A2QS-01A	0	1495
TCGA-FX-A2QS-11A	0	1495
TCGA-FX-A3NJ-01A	0	947
TCGA-FX-A3NK-01A	0	505
TCGA-FX-A3RE-01A	0	660
TCGA-FX-A3TO-01A	0	618
TCGA-FX-A48G-01A	1	605
TCGA-FX-A76Y-01A	0	471
TCGA-FX-A8OO-01A	1	245
TCGA-HB-A2OT-01A	0	2057
TCGA-HB-A3L4-01A	1	1061
TCGA-HB-A3YV-01A	1	139
TCGA-HB-A43Z-01A	0	1126
TCGA-HB-A5W3-01A	1	384
TCGA-HS-A5N7-01A	0	1013
TCGA-HS-A5N8-01A	1	22
TCGA-HS-A5N9-01A	0	1585
TCGA-HS-A5NA-01A	0	298
TCGA-IE-A3OV-01A	1	2448
TCGA-IE-A4EH-01A	0	819
TCGA-IE-A4EI-01A	0	594
TCGA-IE-A4EJ-01A	0	98
TCGA-IE-A4EK-01A	0	42
TCGA-IE-A6BZ-01A	0	605
TCGA-IF-A3RQ-01A	1	1129
TCGA-IF-A4AJ-01A	1	767
TCGA-IF-A4AK-01A	0	1590
TCGA-IS-A3K6-01A	1	858
TCGA-IS-A3K7-01A	0	5204
TCGA-IS-A3K8-01A	0	4845
TCGA-IS-A3KA-01A	1	413
TCGA-IW-A3M4-01A	0	2615
TCGA-IW-A3M5-01A	1	180
TCGA-IW-A3M6-01A	0	688
TCGA-JV-A5VE-01A	0	499
TCGA-JV-A5VF-01A	1	32
TCGA-JV-A75J-01A	1	119
TCGA-K1-A3PN-01A	0	3080
TCGA-K1-A3PN-02A	0	3080
TCGA-K1-A3PO-01A	0	1622
TCGA-K1-A3PO-11A	0	1622
TCGA-K1-A42W-01A	0	1891
TCGA-K1-A42X-01A	0	3765
TCGA-K1-A42X-02A	0	3765
TCGA-K1-A6RT-01A	0	528
TCGA-K1-A6RU-01A	1	711
TCGA-K1-A6RV-01A	0	158
TCGA-KD-A5QS-01A	1	1941
TCGA-KD-A5QT-01A	0	499
TCGA-KD-A5QU-01A	1	1073
TCGA-KF-A41W-01A	0	356
TCGA-LI-A67I-01A	0	922
TCGA-LI-A9QH-01A	1	540
TCGA-MB-A5Y8-01A	0	773
TCGA-MB-A5Y9-01A	0	252
TCGA-MB-A5YA-01A	0	15
TCGA-MB-A8JK-01A	0	661
TCGA-MB-A8JL-01A	0	600
TCGA-MJ-A68H-01A	0	456
TCGA-MJ-A68J-01A	0	547
TCGA-MJ-A850-01A	0	681
TCGA-MO-A47P-01A	0	352
TCGA-MO-A47R-01A	1	318
TCGA-N1-A6IA-01A	1	224
TCGA-PC-A5DK-01A	0	3740
TCGA-PC-A5DL-01A	1	1142
TCGA-PC-A5DM-01A	1	193
TCGA-PC-A5DN-01A	1	1175
TCGA-PC-A5DO-01A	1	2464
TCGA-PC-A5DP-01A	1	550
TCGA-PT-A8TR-01A	0	813
TCGA-QC-A6FX-01A	0	637
TCGA-QC-A7B5-01A	0	398
TCGA-QC-AA9N-01A	0	537
TCGA-QQ-A5V2-01A	0	56
TCGA-QQ-A5V9-01A	1	1424
TCGA-QQ-A5VA-01A	1	550
TCGA-QQ-A5VB-01A	1	1478
TCGA-QQ-A5VC-01A	0	1092
TCGA-QQ-A5VD-01A	0	1129
TCGA-QQ-A8VB-01A	0	5723
TCGA-QQ-A8VD-01A	0	3964
TCGA-QQ-A8VF-01A	0	3406
TCGA-QQ-A8VG-01A	1	1970
TCGA-QQ-A8VH-01A	1	320
TCGA-RN-A68Q-01A	0	22
TCGA-RN-AAAQ-01A	0	510
TCGA-SG-A6Z4-01A	0	576
TCGA-SG-A6Z7-01A	1	118
TCGA-SG-A849-01A	0	533
TCGA-SI-A71O-01A	1	694
TCGA-SI-A71O-06A	1	694
TCGA-SI-A71P-01A	0	771
TCGA-SI-A71Q-01A	0	996
TCGA-SI-AA8B-01A	1	262
TCGA-SI-AA8C-01A	0	597
TCGA-UE-A6QT-01A	0	402
TCGA-UE-A6QU-01A	0	408
TCGA-VT-A80G-01A	0	326
TCGA-VT-A80J-01A	0	796
TCGA-VT-A80J-02A	0	796
TCGA-VT-AB3D-01A	0	379
TCGA-WK-A8XO-01A	1	363
TCGA-WK-A8XQ-01A	1	146
TCGA-WK-A8XS-01A	0	2579
TCGA-WK-A8XT-01A	1	1262
TCGA-WK-A8XX-01A	1	1164
TCGA-WK-A8XY-01A	1	1991
TCGA-WK-A8XZ-01A	1	1722
TCGA-WK-A8Y0-01A	1	688
TCGA-WP-A9GB-01A	1	261
TCGA-X2-A95T-01A	0	1927
TCGA-X6-A7W8-01A	1	804
TCGA-X6-A7WA-01A	0	1092
TCGA-X6-A7WB-01A	1	550
TCGA-X6-A7WC-01A	0	1379
TCGA-X6-A7WD-01A	0	938
TCGA-X6-A8C2-01A	0	1070
TCGA-X6-A8C3-01A	0	583
TCGA-X6-A8C4-01A	1	628
TCGA-X6-A8C5-01A	0	1547
TCGA-X6-A8C6-01A	1	1067
TCGA-X6-A8C7-01A	0	896
TCGA-X9-A971-01A	0	831
TCGA-X9-A973-01A	0	1108
TCGA-Z4-A8JB-01A	0	133
TCGA-Z4-A9VC-01A	0	407
TCGA-Z4-AAPF-01A	0	485
TCGA-Z4-AAPG-01A	0	486
