# Supplementary material for: Comprehensive Analysis of Regulatory Networks of m6A Regulators and Reveals Prognosis Biomarkers in Sarcoma
Source: Front Oncol. 2022 Jul 1;12:911596. doi: 10.3389/fonc.2022.911596 (PMC9284210; doi:10.3389/fonc.2022.911596)
Supplement: Supplementary Table 2 — siRNA sequences used in this study. [file Table_2.xlsx]

## Sheet: Sheet1
siRNA	sequence
genOFFTM st-h-YTHDF2_001	GACCAAGAATGGCATTGCA
genOFFTM st-h-YTHDF2_002	GCACAGAAGTTGCAAGCAA
genOFFTM st-h-YTHDF2_003	GGTAGCGGGTCCATTACTA
genOFFTM st-h-HNRNPA2B1_001	GGAGAGTAGTTGAGCCAAA
genOFFTM st-h-HNRNPA2B1_002	GCTACGGAGGTGGTTATGA
genOFFTM st-h-HNRNPA2B1_003	AGCTGTTTGTTGGCGGAAT
