# Supplementary material for: Comprehensive Analysis of Regulatory Networks of m6A Regulators and Reveals Prognosis Biomarkers in Sarcoma
Source: Front Oncol. 2022 Jul 1;12:911596. doi: 10.3389/fonc.2022.911596 (PMC9284210; doi:10.3389/fonc.2022.911596)
Supplement: Supplementary Table 3 — Primer sequences used in this study. [file Table_3.xlsx]

## Sheet: Sheet1
Number	Primer	seqence (5'to3')
1	YTHDF2-F	CCTTAGGTGGAGCCATGATTG
2	YTHDF2-R	TCTGTGCTACCCAACTTCAGT
3	HNRNPC-F	TCCTCCTCCTATTGCTCGGG
4	HNRNPC-R	GTGTTTCCTGATACACGCTGA
5	HNRNPA2B1-F	ATTGATGGGAGAGTAGTTGAGCC
6	HNRNPA2B1-F	AATTCCGCCAACAAACAGCTT
7	hsa-miR-19a-3p-RT	GTCGTATCCAGTGCAGGGTCCGAGGTATTCGCACTGGATACGAC-TCAGTT
8	hsa-miR-19a-3p-F	ccgctgtgcaaatctatgcaaaact
9	hsa-miR-19a-3p-R	ATCCAGTGCAGGGTCCGAGG
10	hsa-miR-19b-3p-RT	GTCGTATCCAGTGCAGGGTCCGAGGTATTCGCACTGGATACGAC-TCAGTT
11	hsa-miR-19b-3p-F	ccgctgtgcaaatctatgcaaaact
12	hsa-miR-19b-3p-R	ATCCAGTGCAGGGTCCGAGG
13	hsa-miR-19b-1-5pRT	GTCGTATCCAGTGCAGGGTCCGAGGTATTCGCACTGGATACGAC-GCTGGA
14	hsa-miR-19b-1-5p-F	cccgagttttgcaggtttgc
15	hsa-miR-19b-1-5p-R	ATCCAGTGCAGGGTCCGAGG
16	hsa-miR-17-5p-RT	GTCGTATCCAGTGCAGGGTCCGAGGTATTCGCACTGGATACGAC-CTACCT
17	hsa-miR-17-5p-F	cccaaagtgcttacagtgcagg
18	hsa-miR-17-5p-R	ATCCAGTGCAGGGTCCGAGG
19	hsa-miR-17-3p-RT	GTCGTATCCAGTGCAGGGTCCGAGGTATTCGCACTGGATACGAC-CTACAA
20	hsa-miR-17-3p-F	gccactgcagtgaaggcac
21	hsa-miR-17-3p-R	ATCCAGTGCAGGGTCCGAGG
